# Supplementary material for: Attentional modulation of speed-change perception in the perifoveal and near-peripheral visual field
Source: PLoS One. 2018 Aug 30;13(8):e0203024. doi: 10.1371/journal.pone.0203024 (PMC6117019; doi:10.1371/journal.pone.0203024)
Supplement: S1 Table — (XLSX) [file pone.0203024.s001.xlsx]

## Sheet: Sheet1
Eccentricity	5°
Cue Validity	Valid cue						Invalid cue
Speed change step	0.1	0.2	0.3	0.4	0.5	0.6	0.1	0.2	0.3	0.4	0.5	0.6
subject
1	0.6	0.8125	0.857143	0.934783	0.9375	1	0.595238	0.6	0.7	0.8	0.941176	0.964286
2	0.631579	0.833333	0.911765	0.979167	1	1	0.456522	0.595238	0.736842	0.961538	0.956522	1
3	0.791667	0.9375	1	1	1	0.97619	0.527778	0.722222	0.833333	1	0.97619	1
4	0.761905	0.875	0.96875	1	1	0.978261	0.541667	0.763158	0.88	0.972222	0.980769	1
5	0.578947	0.789474	0.947368	0.973684	1	1	0.647059	0.833333	0.868421	1	0.972222	1
6	0.75	0.892857	0.970588	0.970588	0.972222	1	0.5625	0.847826	1	0.979167	1	1
7	0.714286	0.833333	0.882353	0.934783	0.894737	1	0.631579	0.695652	0.8125	0.928571	0.95	0.9375
8	0.534884	0.736842	0.925926	0.943396	1	1	0.697674	0.645833	0.918919	0.97561	1	1
Eccentricity	10°
Cue Validity	Valid cue						Invalid cue
Speed change step	0.1	0.2	0.3	0.4	0.5	0.6	0.1	0.2	0.3	0.4	0.5	0.6
subject
1	0.736842	0.852941	0.934783	0.947368	0.977273	1	0.72	0.772727	0.852941	0.95	0.9375	0.952381
2	0.78125	0.891304	0.888889	1	1	0.973684	0.54	0.823529	0.94	1	0.966667	0.97619
3	0.74	0.90625	1	1	0.977273	1	0.666667	0.84	0.94	0.970588	0.973684	1
4	0.607143	0.794118	0.782609	0.97619	1	1	0.413043	0.653846	0.868421	0.911765	0.972222	1
5	0.6	0.785714	0.911765	0.763158	0.863636	0.96875	0.65	0.7	0.826923	0.888889	0.833333	0.933333
6	0.815789	0.875	0.973684	0.979167	1	1	0.391304	0.911765	1	1	0.97619	1
7	0.477273	0.694444	0.925	0.925	0.947368	1	0.725	0.578947	0.785714	0.911765	0.973684	1
8	0.596154	0.842105	0.928571	0.978261	1	1	0.588235	0.857143	0.9375	0.966667	1	1
The performance expected at chance is 0.5 in our case of a 2AFC
