# Supplementary material for: Attentional modulation of speed-change perception in the perifoveal and near-peripheral visual field
Source: PLoS One. 2018 Aug 30;13(8):e0203024. doi: 10.1371/journal.pone.0203024 (PMC6117019; doi:10.1371/journal.pone.0203024)
Supplement: S2 Table — (XLSX) [file pone.0203024.s002.xlsx]

## Sheet: Sheet1
Eccentricity	5°
Cue Validity	Valid cue						Invalid cue
Speed change step	0.1	0.2	0.3	0.4	0.5	0.6	0.1	0.2	0.3	0.4	0.5	0.6
subject
1	0.52	0.652174	0.795455	0.823529	0.825	0.966667	0.444444	0.684211	0.770833	0.842105	0.866667	0.916667
2	0.5	0.676471	0.763158	0.96875	0.954545	0.97619	0.441176	0.522727	0.666667	0.9	0.933333	0.96875
3	0.65	0.75	0.882353	0.925	0.913793	0.964286	0.642857	0.761905	0.775	0.84375	0.916667	0.923077
4	0.5	0.53125	0.619048	0.7	0.775	0.815789	0.565217	0.590909	0.65625	0.766667	0.794118	0.818182
5	0.596154	0.75	0.75	0.868421	0.947368	0.954545	0.588235	0.547619	0.763158	0.9	0.861111	1
6	0.557692	0.684211	0.673913	0.763158	0.807692	0.973684	0.475	0.575	0.5	0.65	0.807692	0.916667
7	0.634615	0.777778	0.842105	0.928571	0.952381	0.9375	0.526316	0.809524	0.785714	0.931818	0.933333	0.97619
8	0.576923	0.481481	0.75	0.75	0.763158	0.92	0.571429	0.625	0.676471	0.75	0.880952	0.777778
Eccentricity	10°
Cue Validity	Valid cue						Invalid cue
Speed change step	0.1	0.2	0.3	0.4	0.5	0.6	0.1	0.2	0.3	0.4	0.5	0.6
subject
1	0.75	0.76	0.825	0.727273	0.875	0.904762	0.666667	0.5	0.684211	0.875	0.868421	0.925
2	0.613636	0.76	0.852941	1	1	1	0.375	0.71875	0.772727	0.857143	0.875	0.979167
3	0.7	0.47619	0.954545	0.909091	1	1	0.588235	0.823529	0.791667	0.826087	0.818182	0.95
4	0.608696	0.5	0.727273	0.794118	0.916667	1	0.5	0.586957	0.62	0.85	0.866667	0.931818
5	0.5	0.823529	0.833333	0.846154	0.875	0.931818	0.526316	0.62	0.73913	0.794118	0.818182	0.888889
6	0.615385	0.583333	0.777778	0.852941	0.857143	0.854167	0.616667	0.533333	0.520833	0.763158	0.815789	0.807692
7	0.5625	0.825	0.904762	0.972222	0.966667	1	0.642857	0.84	0.947368	0.875	0.958333	0.894737
8	0.588235	0.615385	0.676471	0.842105	0.785714	0.840909	0.382353	0.352941	0.684211	0.615385	0.710526	0.736842
The performance expected at chance is 0.5 in our case of a 2AFC
