# Supplementary material for: Attentional modulation of speed-change perception in the perifoveal and near-peripheral visual field
Source: PLoS One. 2018 Aug 30;13(8):e0203024. doi: 10.1371/journal.pone.0203024 (PMC6117019; doi:10.1371/journal.pone.0203024)
Supplement: S3 Table — (XLSX) [file pone.0203024.s003.xlsx]

## Sheet: Sheet1
Sign of speed change		Acceleration
Eccentricity		5°		10°
Cue Validity		Valid	Invalid	Valid	Invalid
	Subject
	1	0.2308	0.3702	0.1566	0.2186
	2	0.214	0.3277	0.1291	0.2162
	3	0.113	0.2725	0.1405	0.1879
	4	0.1417	0.2496	0.2732	0.3195
	5	0.2185	0.2105	0.3438	0.3441
	6	0.1272	0.1913	0.1088	0.1968
	7	0.1693	0.2689	0.2471	0.3022
	8	0.2598	0.2608	0.2159	0.2052
		Deceleration
Sign of speed change		5°		10°
Eccentricity		Valid	Invalid	Valid	Invalid
Cue Validity	Subject
	1	0.328	0.3108	0.2915	0.3907
	2	0.2975	0.3541	0.2453	0.3849
	3	0.3168	0.2507	0.3647	0.2978
	4	0.4808	0.4566	0.4047	0.4779
	5	0.3238	0.3604	0.2662	0.3935
	6	0.3766	0.4733	0.5126	0.6572
	7	0.2411	0.2695	0.2223	0.2065
	8	0.5041	0.5635	0.3819	0.6215
