# Supplementary material for: Attentional modulation of speed-change perception in the perifoveal and near-peripheral visual field
Source: PLoS One. 2018 Aug 30;13(8):e0203024. doi: 10.1371/journal.pone.0203024 (PMC6117019; doi:10.1371/journal.pone.0203024)
Supplement: S4 Table — (XLSX) [file pone.0203024.s004.xlsx]

## Sheet: Sheet1
Eccentricity	5°
Cue Validity	Valid cue						Invalid cue
Speed change step	0.1	0.2	0.3	0.4	0.5	0.6	0.1	0.2	0.3	0.4	0.5	0.6
subject
1	0.652778	0.861111	0.972222	0.986111	0.986111	0.986111	0.625	0.75	0.916667	0.875	1	0.916667
2	0.861111	0.916667	0.972222	0.986111	0.958333	0.986111	0.541667	0.708333	0.875	0.958333	1	0.958333
3	0.73913	0.986486	1	1	1	1	0.782609	1	1	1	1	1
4	0.625	0.805556	0.805556	0.972222	0.930556	0.958333	0.458333	0.666667	0.708333	0.791667	0.833333	1
5	0.736111	0.958333	0.972222	1	1	1	0.75	0.958333	1	1	1	1
6	0.722222	0.944444	0.986111	1	0.986111	1	0.75	0.875	1	1	1	1
7	0.791667	0.930556	0.930556	0.986111	1	0.986111	0.541667	0.708333	0.833333	0.958333	1	1
8	0.527778	0.638889	0.763889	0.902778	0.986111	1	0.5	0.708333	0.625	0.916667	0.875	0.875
9	0.486111	0.694444	0.847222	0.958333	0.930556	0.958333	0.666667	0.625	0.833333	0.916667	0.958333	0.916667
10	0.75	0.888889	0.972222	0.986111	1	1	0.583333	1	1	1	1	1
Eccentricity	10°
Cue Validity	Valid cue						Invalid cue
Speed change step	0.1	0.2	0.3	0.4	0.5	0.6	0.1	0.2	0.3	0.4	0.5	0.6
subject
1	0.708333	0.805556	1	1	1	1	0.458333	0.791667	0.958333	0.875	1	1
2	0.791667	0.958333	0.986111	1	0.986111	1	0.666667	1	1	0.958333	1	1
3	0.833333	0.902778	0.986111	1	1	0.986111	0.5	0.791667	0.833333	1	1	1
4	0.75	0.791667	0.930556	0.916667	0.944444	0.958333	0.583333	0.875	0.875	0.958333	1	1
5	0.791667	0.930556	0.972222	0.958333	0.930556	0.972222	0.666667	0.666667	0.916667	0.916667	1	1
6	0.746479	0.855263	0.985507	0.986301	1	1	0.807692	0.928571	0.952381	1	1	1
7	0.75	0.847222	0.902778	0.944444	0.902778	0.986111	0.333333	0.666667	0.75	0.75	0.833333	0.916667
8	0.597222	0.722222	0.763889	0.958333	0.986111	0.972222	0.458333	0.625	0.875	0.916667	1	1
9	0.597222	0.597222	0.861111	0.847222	0.930556	0.972222	0.583333	0.708333	0.916667	0.875	0.958333	1
10	0.694444	0.888889	0.986111	0.986111	1	1	0.75	0.791667	1	0.958333	1	1
The performance expected at chance is 0.5 in our case of a 2AFC
