# Supplementary material for: Attentional modulation of speed-change perception in the perifoveal and near-peripheral visual field
Source: PLoS One. 2018 Aug 30;13(8):e0203024. doi: 10.1371/journal.pone.0203024 (PMC6117019; doi:10.1371/journal.pone.0203024)
Supplement: S5 Table — (XLSX) [file pone.0203024.s005.xlsx]

## Sheet: Sheet1
Eccentricity	5°
Cue Validity	Valid cue						Invalid cue
Speed change step	0.1	0.2	0.3	0.4	0.5	0.6	0.1	0.2	0.3	0.4	0.5	0.6
subject
1	0.625	0.819444	0.847222	0.944444	0.972222	1	0.541667	0.791667	0.791667	0.916667	0.916667	1
2	0.638889	0.666667	0.722222	0.819444	0.861111	0.902778	0.666667	0.583333	0.625	0.75	0.958333	0.916667
3	0.736111	0.847222	0.875	0.847222	0.847222	0.902778	0.541667	0.708333	0.833333	0.666667	0.916667	0.75
4	0.777778	0.652778	0.875	0.902778	0.861111	0.875	0.416667	0.625	0.666667	0.75	0.791667	0.875
5	0.569444	0.583333	0.777778	0.875	0.986111	0.902778	0.291667	0.666667	0.708333	0.708333	0.875	0.916667
6	0.652778	0.736111	0.722222	0.819444	0.791667	0.847222	0.416667	0.541667	0.708333	0.833333	0.875	0.875
7	0.585714	0.681159	0.876712	0.971429	0.942029	1	0.5	0.678571	0.863636	0.954545	0.925926	0.961538
8	0.611111	0.680556	0.694444	0.736111	0.805556	0.805556	0.5	0.666667	0.5	0.791667	0.75	0.833333
9	0.763889	0.819444	0.888889	0.930556	0.958333	0.972222	0.208333	0.333333	0.541667	0.666667	0.75	0.75
10	0.819444	0.736111	0.875	0.888889	0.916667	0.888889	0.291667	0.541667	0.75	0.625	0.791667	1
Eccentricity	10°
Cue Validity	Valid cue						Invalid cue
Speed change step	0.1	0.2	0.3	0.4	0.5	0.6	0.1	0.2	0.3	0.4	0.5	0.6
subject
1	0.708333	0.722222	0.791667	0.930556	0.930556	0.944444	0.458333	0.75	0.666667	0.833333	0.916667	0.916667
2	0.555556	0.611111	0.805556	0.777778	0.888889	0.930556	0.333333	0.708333	0.791667	0.875	0.875	1
3	0.75	0.805556	0.875	0.986111	0.930556	1	0.75	0.875	0.916667	0.791667	0.958333	0.958333
4	0.75	0.805556	0.847222	0.875	0.902778	0.902778	0.416667	0.583333	0.708333	0.666667	0.875	0.875
5	0.541667	0.652778	0.680556	0.833333	0.902778	0.875	0.333333	0.5	0.666667	0.708333	0.791667	0.833333
6	0.708333	0.722222	0.847222	0.875	0.930556	0.916667	0.75	0.708333	0.875	0.958333	0.958333	0.916667
7	0.625	0.708333	0.888889	0.875	0.930556	0.930556	0.541667	0.583333	0.791667	0.791667	0.833333	0.791667
8	0.625	0.680556	0.763889	0.833333	0.861111	0.916667	0.625	0.458333	0.666667	0.833333	0.958333	0.875
9	0.708333	0.819444	0.916667	0.708333	0.847222	0.888889	0.416667	0.708333	0.833333	0.791667	0.833333	0.916667
10	0.597222	0.652778	0.694444	0.847222	0.902778	0.777778	0.458333	0.416667	0.458333	0.583333	0.708333	0.625
The performance expected at chance is 0.5 in our case of a 2AFC
