# Supplementary material for: Attentional modulation of speed-change perception in the perifoveal and near-peripheral visual field
Source: PLoS One. 2018 Aug 30;13(8):e0203024. doi: 10.1371/journal.pone.0203024 (PMC6117019; doi:10.1371/journal.pone.0203024)
Supplement: S6 Table — (XLSX) [file pone.0203024.s006.xlsx]

## Sheet: Sheet1
Sign of speed change		Acceleration
Eccentricity		5°		10°
Cue Validity		Valid	Invalid	Valid	Invalid
	Subject
	1	0.1772	0.2569	0.1824	0.2716
	2	0.0487	0.264	0.1082	0.1206
	3	0.1243	0.1026	0.1003	0.2629
	4	0.2312	0.3971	0.178	0.2372
	5	0.1285	0.131	0.1019	0.243
	6	0.1366	0.1502	0.1559	0.1221
	7	0.1041	0.2857	0.1666	0.4697
	8	0.3373	0.4425	0.2852	0.2957
	9	0.2635	0.2726	0.3312	0.2734
	10	0.1405	0.1393	0.1598	0.1732
		Deceleration
Sign of speed change		5°		10°
Eccentricity		Valid	Invalid	Valid	Invalid
Cue Validity	Subject
	1	0.2476	0.2976	0.2278	0.3439
	2	0.352	0.3879	0.4173	0.381
	3	0.0647	0.3603	0.1973	0.1785
	4	0.164	0.4259	0.1245	0.4329
	5	0.3176	0.4253	0.3314	0.4686
	6	0.3134	0.3428	0.2248	0.195
	7	0.255	0.267	0.2338	0.4338
	8	0.4206	0.4735	0.3095	0.3626
	9	0.1661	0.6059	0.0919	0.3114
	10	0.2055	0.4949	0.3366	0.702
